# Supplementary material for: Reprogramming of 3D genome structure underlying HSPC development in zebrafish
Source: Stem Cell Res Ther. 2024 Jun 18;15:172. doi: 10.1186/s13287-024-03798-x (PMC11184745; doi:10.1186/s13287-024-03798-x)
Supplement: Supplementary file 7 — Supplementary Material 1: [file 13287_2024_3798_MOESM7_ESM.xlsx]

## Sheet: Sheet1
Hi-C
Samples	Total clean reads	Non-redundant valid pairs	reps valid pairs	Inter-chromosomal	Intra-chromosomal	Intra-chromosomal <20kb	Intra-chromosomal >20kb
Nascent_rep1	392903427	8468150	26350389	4306214	4161936	935132	3226804
Nascent_rep2	376885191	10849772		4619405	6230367	1481677	4748690
Nascent_rep3	1129245164	7032467		4348858	2683609	892219	1791390
Fetal_rep1	405830178	55235310	118555641	18525258	36710052	8181747	28528305
Fetal_rep2	412265820	63320331		21721394	41598937	8824443	32774494
Adult_rep1	383670036	45773503	172842225	12209492	33564011	9185550	24378461
Adult_rep2	577041900	53946417		13988234	39958183	11322537	28635646
Adult_rep3	248585257	35918086		12698822	23219264	6242842	16976422
Adult_rep4	251625430	37204219		13272933	23931286	6182244	17749042

## Sheet: Sheet2
Adult HSPC
Type	samples	total reads	narrowPeaks
ChIP-seq	H3K27ac-rep1	55196510	18802
	H3K27ac-rep2	35671326
	H3K27ac-input	36963612
ChIP-seq	H3K4me3-rep1	48875862	16764
	H3K4me3-rep2	39609112
	H3K4me3-input1	39882692
	H3K4me3-input2	47598946
ATAC-seq	ATAC-rep1	56866073	16052
	ATAC-rep2	18762859
RNA-seq	RNA-rep1	36988724
	RNA-rep2	33170724
	RNA-rep3	38739195
